# Supplementary material for: Efficacy and safety of botulinum toxin-A injection in the treatment of premature ejaculation: A systematic review and meta-analysis
Source: PLoS One. 2025 May 30;20(5):e0315470. doi: 10.1371/journal.pone.0315470 (PMC12124569; doi:10.1371/journal.pone.0315470)
Supplement: S1 File — (XLSX) [file pone.0315470.s003.xlsx]

## Sheet: 1 month IELT
	botulinum			control
study	Exp Mean	Exp SD	Exp n	Cotr Mean	Cotr SD	Cotr n
Almekaty	1.7	2.64	29	1.4	2.79	28
LI Zhong-tai	1.61	0.32	34	0.05	0.05	35
Shaher	34.21	7.25	47	0.89	3.1	45
Data extractors:Yicheng Guo, Fengze Sun					Date of data extraction:Nov 11 2024

## Sheet: 3 month IELT
	botulinum			control
study	Exp Mean	Exp SD	Exp n	Cotr Mean	Cotr SD	Cotr n
Almekaty	1.6	2.11	29	1.2	2.89	28
Shaher	24.57	6.2	47	-0.14	2.96	45
Data extractors:Yicheng Guo, Fengze Sun					Date of data extraction:Nov 11 2024

## Sheet: 6 month IELT
	botulinum			control
study	Exp Mean	Exp SD	Exp n	Cotr Mean	Cotr SD	Cotr n
Almekaty	0.5	2.5	29	0.6	3.34	28
Shaher	6.85	4.89	47	-0.23	2.96	45
Data extractors:Yicheng Guo, Fengze Sun					Date of data extraction:Nov 11 2024

## Sheet: 1-month PEP
	botulinum			control
study	Exp Mean	Exp SD	Exp n	Cotr Mean	Cotr SD	Cotr n
Almekaty	0.8	0.2	29	0.5	0.27	28
LI Zhong-tai	0.74	0.2	34	-0.08	0.13	35
Shaher	2.87	0.69	47	0.16	0.35	45
Data extractors:Yicheng Guo, Tianqi Wang					Date of data extraction:Nov 11 2024

## Sheet: 3-month PEP
	botulinum			control
study	Exp Mean	Exp SD	Exp n	Cotr Mean	Cotr SD	Cotr n
Almekaty	0.6	0.16	29	0.3	0.23	28
Shaher	1.7	0.59	47	0	0.301	45
Data extractors:Yicheng Guo, Tianqi Wang					Date of data extraction:Nov 11 2024

## Sheet: 6-month PEP
	botulinum			control
study	Exp Mean	Exp SD	Exp n	Cotr Mean	Cotr SD	Cotr n
Almekaty	0.1	0.19	29	0.1	0.17	28
Shaher	0.62	0.57	47	0	0.301	45
Data extractors:Yicheng Guo, Tianqi Wang					Date of data extraction:Nov 11 2024

## Sheet: 1-month SSS
	botulinum			control
study	Exp Mean	Exp SD	Exp n	Cotr Mean	Cotr SD	Cotr n
Almekaty	0.2	0.22	29	0.2	0.23	28
LI Zhong-tai	0.56	0.2	34	-0.14	0.12	35
Data extractors:Yicheng Guo, Tianqi Wang					Date of data extraction:Nov 11 2024
