# Supplementary material for: Efficacy and safety of botulinum toxin-A injection in the treatment of premature ejaculation: A systematic review and meta-analysis
Source: PLoS One. 2025 May 30;20(5):e0315470. doi: 10.1371/journal.pone.0315470 (PMC12124569; doi:10.1371/journal.pone.0315470)
Supplement: S2 File — (XLSX) [file pone.0315470.s004.xlsx]

## Sheet: Sheet1
The title of the article	Exclude or include	Reasons for exclusion
Almekaty K, Ghaith A, Ragab M, Rashed A, Hagras A, Ghoneem A, Raheem AA, Zahran MH. Effect of bulbospongiosus muscle injection with botulinum-A toxin for treatment of lifelong premature ejaculation; a randomized controlled trial. Int J Impot Res. 2024 Dec;36(8):864-868. doi: 10.1038/s41443-024-00831-8	Exclude	Duplicated
Anis O, Kitrey ND. [THE USE OF BOTULINUM TOXIN IN UROLOGY]. Harefuah. 2021 Sep;160(9):615-618. Hebrew. PMID: 34482676	Exclude	Duplicated
Chung E. Botulinum toxin in urology: a review of clinical potential in the treatment of urologic and sexual conditions. Expert Opin Biol Ther. 2015 Jan;15(1):95-102. doi: 10.1517/14712598.2015.974543	Exclude	Duplicated
Elshahid AR, Taher AOA, Nouh AH. Evaluation of efficacy and safety of Botulinum toxin-A injection at three deferent sites in treatment of premature ejaculation. Urologia. 2024 Nov;91(4):824-829. doi: 10.1177/03915603241265825	Exclude	Duplicated
Li ZT, Li YF, Zhang Y, Luo Y, Zhu T, Li K, Feng QX, Jiang J. [Injection of botulinum-A toxin into bulbospongiosus muscle for primary premature ejaculation: A preliminary clinical study]. Zhonghua Nan Ke Xue. 2018 Aug;24(8):713-718. Chinese. PMID: 30173431	Exclude	Duplicated
Mubarak M, Isa Q, Modgil V, Pearce I. Botulinum toxin-A is ineffective in premature ejaculation treatment: insights from a meta-analysis of randomised controlled trials. Int J Impot Res. 2025 Jan 27. doi: 10.1038/s41443-025-01022-9	Exclude	Duplicated
Simões Paço J, Jorge Pereira B. New Therapeutic Perspectives in Premature Ejaculation. Urology. 2016 Feb;88:87-92. doi: 10.1016/j.urology.2015.11.003	Exclude	Duplicated
Serefoglu EC, Hawley WR, Lasker GF, Grissom EM, Mandava SH, Sikka SC, Dohanich GP, Hellstrom WJ. Effect of botulinum-A toxin injection into bulbospongiosus muscle on ejaculation latency in male rats. J Sex Med. 2014 Jul;11(7):1657-63. doi: 10.1111/jsm.12553	Exclude	Duplicated
Shaher H, Noah K, Abdelzaher M, Kandil W, Ahmed IS, S Nouh I. Is bulbospongiosus muscle botox injection safe and effective in treating lifelong premature ejaculation? Randomized controlled study. World J Urol. 2024 Apr 6;42(1):218. doi: 10.1007/s00345-024-04899-1	Exclude	Duplicated
Elshahid AR, Taher AOA-G, Nouh AH. Evaluation of efficacy and safety of Botulinum toxin-A injection at three deferent sites in treatment of premature ejaculation. Urologia Journal. 2024;91(4):824-829. doi:10.1177/03915603241265825	Exclude	Duplicated
Mubarak M, Isa Q, Modgil V, Pearce I. Botulinum toxin-A is ineffective in premature ejaculation treatment: insights from a meta-analysis of randomised controlled trials. Int J Impot Res. 2025 Jan 27. doi: 10.1038/s41443-025-01022-9	Exclude	Not randomized controlled trial
Chung E. Botulinum toxin in urology: a review of clinical potential in the treatment of urologic and sexual conditions. Expert Opin Biol Ther. 2015 Jan;15(1):95-102. doi: 10.1517/14712598.2015.974543	Exclude	Not randomized controlled trial
Serefoglu EC, Silay MS. Botulinum toxin-A injection may be beneficial in the treatment of life-long premature ejaculation. Med Hypotheses. 2010 Jan;74(1):83-4. doi: 10.1016/j.mehy.2009.07.038	Exclude	Not randomized controlled trial
Simões Paço J, Jorge Pereira B. New Therapeutic Perspectives in Premature Ejaculation. Urology. 2016 Feb;88:87-92. doi: 10.1016/j.urology.2015.11.003	Exclude	Not randomized controlled trial
Reddy AG, Dick BP, Natale C, Akula KP, Yousif A, Hellstrom WJG. Application of Botulinum Neurotoxin in Male Sexual Dysfunction: Where Are We Now? Sex Med Rev. 2021 Apr;9(2):320-330. doi: 10.1016/j.sxmr.2020.05.004	Exclude	Not randomized controlled trial
Wang Y, Pan Y. Letter to the editor for the article "Is bulbospongiosus muscle botox injection safe and effective in treating lifelong premature ejaculation? Randomized controlled study". World J Urol. 2024 May 10;42(1):313. doi: 10.1007/s00345-024-05020-2	Exclude	Not randomized controlled trial
The effectiveness of botulinum A injection in the treatment of premature ejaculation patientshttps://trialsearch.who.int/Trial2.aspx?TrialID=IRCT20190624043991N23, 2023	Exclude	Not randomized controlled trial
Zheng QG, Li JC, Huang XJ. [Neuromodulation therapies for premature ejaculation: Progress in studies]. Zhonghua Nan Ke Xue. 2022 Jan;28(1):56-60. Chinese. PMID: 37459079	Exclude	Not randomized controlled trial
Anis O, Kitrey ND. [THE USE OF BOTULINUM TOXIN IN UROLOGY]. Harefuah. 2021 Sep;160(9):615-618. Hebrew. PMID: 34482676	Exclude	Not randomized controlled trial
Gul M, Sahin A, Serefoglu EC. Two studies, two outcomes: botulinum toxin in lifelong premature ejaculation treatment. Asian J Androl. 2025 Jan 24. doi: 10.4103/aja2024117	Exclude	Not randomized controlled trial
Caremel R, Courtois F, Charvier K, Ruffion A, Journel NM. Side effects of intradetrusor botulinum toxin injections on ejaculation and fertility in men with spinal cord injury: preliminary findings. BJU Int. 2012 Jun;109(11):1698-702. doi: 10.1111/j.1464-410X.2011.10639.x	Exclude	Not randomized controlled trial
Niederberger C. Re: side effects of intradetrusor botulinum toxin injections on ejaculation and fertility in men with spinal cord injury: preliminary findings. J Urol. 2013 Mar;189(3):1038-9. doi: 10.1016/j.juro.2012.11.142	Exclude	Not randomized controlled trial
Lim SK, Quek PL. Intraprostatic and bladder-neck injection of botulinum A toxin in treatment of males with bladder-neck dyssynergia: a pilot study. Eur Urol. 2008 Mar;53(3):620-5. doi: 10.1016/j.eururo.2007.10.001	Exclude	Not randomized controlled trial
Barros RB. Editorial Comment: Intra-cavernous injection of BOTOX ® (50 and 100 Units) for treatment of vasculogenic erectile dysfunction: Randomized controlled trial. Int Braz J Urol. 2022 Nov-Dec;48(6):990-991. doi: 10.1590/S1677-5538.IBJU.2022.06.03	Exclude	Not randomized controlled trial
Mostachio GQ, Apparício M, Motheo TF, Alves AE, Vicente WR. Intra-prostatic injection of botulinum toxin type A in treatment of dogs with spontaneous benign prostatic hyperplasia. Anim Reprod Sci. 2012 Aug;133(3-4):224-8. doi: 10.1016/j.anireprosci.2012.06.024	Exclude	Not randomized controlled trial
Ng BHS, Chung E. A state-of-art review on the preservation of sexual function among various minimally invasive surgical treatments for benign prostatic hyperplasia: Impact on erectile and ejaculatory domains. Investig Clin Urol. 2021 Mar;62(2):148-158. doi: 10.4111/icu.20200392	Exclude	Not randomized controlled trial
Rahman E, Carruthers JDA. Immunogenicity of Botulinum Toxin A: Insights. Dermatol Surg. 2024 Sep 1;50(9S):S117-S126. doi: 10.1097/DSS.0000000000004293. Epub 2024 Jun 28. PMID: 39196845.	Exclude	Not randomized controlled trial
Silva J, Pinto R, Carvalho T, Botelho F, Silva P, Silva C, Cruz F, Dinis P. Intraprostatic botulinum toxin type A administration: evaluation of the effects on sexual function. BJU Int. 2011 Jun;107(12):1950-4. doi: 10.1111/j.1464-410X.2010.09841.x	Exclude	Not randomized controlled trial
Ghanem H, Raheem AA, AbdelRahman IFS, Johnson M, Abdel-Raheem T. Botulinum Neurotoxin and Its Potential Role in the Treatment of Erectile Dysfunction. Sex Med Rev. 2018 Jan;6(1):135-142. doi: 10.1016/j.sxmr.2017.07.008	Exclude	Not randomized controlled trial
Gari R, Alyafi M, Gadi RU, Gadi SU. Use of Botulinum Toxin (Botox®) in Cases of Refractory Pelvic Floor Muscle Dysfunction. Sex Med Rev. 2022 Jan;10(1):155-161. doi: 10.1016/j.sxmr.2021.04.003. Epub 2021 Aug 3. PMID: 34362710.	Exclude	Not randomized controlled trial
Elshahid AR, Taher AOA, Nouh AH. Evaluation of efficacy and safety of Botulinum toxin-A injection at three deferent sites in treatment of premature ejaculation. Urologia. 2024 Nov;91(4):824-829. doi: 10.1177/03915603241265825	Exclude	Not valid comparison
Mostachio GQ, Apparício M, Motheo TF, Alves AE, Vicente WR. Intra-prostatic injection of botulinum toxin type A in treatment of dogs with spontaneous benign prostatic hyperplasia. Anim Reprod Sci. 2012 Aug;133(3-4):224-8. doi: 10.1016/j.anireprosci.2012.06.024	Exclude	animal studies
Serefoglu EC, Silay MS. Botulinum toxin-A injection may be beneficial in the treatment of life-long premature ejaculation. Med Hypotheses. 2010 Jan;74(1):83-4. doi: 10.1016/j.mehy.2009.07.038	Exclude	animal studies
Ongün Ş, Acar S, Koca P, Uzut M, Esen AA, Durmus N, Demir O. Can Botulinum-A Toxin Be Used to Delay Ejaculation: Results of an Ejaculation Model in Male Rats. J Sex Med. 2019 Sep;16(9):1338-1343. doi: 10.1016/j.jsxm.2019.06.002	Exclude	animal studies
Abdelrahman IFS, Raheem AA, Elkhiat Y, Aburahma AA, Abdel-Raheem T, Ghanem H. Safety and efficacy of botulinum neurotoxin in the treatment of erectile dysfunction refractory to phosphodiesterase inhibitors: Results of a randomized controlled trial. Andrology. 2022 Feb;10(2):254-261. doi: 10.1111/andr.13104	Exclude	Lack data
Shaher H, Noah K, Abdelzaher M, Kandil W, Ahmed IS, I SN. Is bulbospongiosus muscle botox injection safe and effective in treating lifelong premature ejaculation? Randomized controlled study. World J Urol. 2024;42(1):218. Epub 2024/04/06. doi: 10.1007/s00345-024-04899-1. PubMed PMID: 38581447; PubMed Central PMCID: PMCPMC10998814.	Include	-
Almekaty K, Ghaith A, Ragab M, Rashed A, Hagras A, Ghoneem A, Raheem AA, Zahran MH. Effect of bulbospongiosus muscle injection with botulinum-A toxin for treatment of lifelong premature ejaculation; a randomized controlled trial. Int J Impot Res. 2024 Dec;36(8):864-868. doi: 10.1038/s41443-024-00831-8	Include	-
Li ZT, Li YF, Zhang Y, Luo Y, Zhu T, Li K, Feng QX, Jiang J. [Injection of botulinum-A toxin into bulbospongiosus muscle for primary premature ejaculation: A preliminary clinical study]. Zhonghua Nan Ke Xue. 2018 Aug;24(8):713-718. Chinese. PMID: 30173431	Include	-
