# Supplementary material for: Efficacy and safety of botulinum toxin-A injection in the treatment of premature ejaculation: A systematic review and meta-analysis
Source: PLoS One. 2025 May 30;20(5):e0315470. doi: 10.1371/journal.pone.0315470 (PMC12124569; doi:10.1371/journal.pone.0315470)
Supplement: S3 File — (XLSX) [file pone.0315470.s005.xlsx]

## Sheet: Sheet 1
Study	D1	D2	D3	D4	D5	Overall
Almekaty 2024	Low	Low	Low	Low	Some concerns	Some concerns
Li 2018	Low	Some concerns	Low	Low	Some concerns	Some concerns
Shaher 2024	Low	Low	Low	Low	Low	Low
D1: Bias arising from the randomization process.
D2: Bias due to deviations from intended intervention.
D3: Bias due to missing outcome data.
D4: Bias in measurement of the outcome.
D5: Bias in selection of the reported result.
